# Supplementary material for: Using Machine Learning to Evaluate the Value of Genetic Liabilities in the Classification of Hypertension within the UK Biobank
Source: J Clin Med. 2024 May 17;13(10):2955. doi: 10.3390/jcm13102955 (PMC11122671; doi:10.3390/jcm13102955)
Supplement: Supplementary file 1 [file jcm-13-02955-s001.zip]

Archive with 2 entries (2 files):
- Maccarthy et. al supplementary_1 (2).pdf
- Maccarthy et.al Datafile.xlsx
