# Supplementary material for: Using Machine Learning to Evaluate the Value of Genetic Liabilities in the Classification of Hypertension within the UK Biobank
Source: J Clin Med. 2024 May 17;13(10):2955. doi: 10.3390/jcm13102955 (PMC11122671; doi:10.3390/jcm13102955)
Supplement: Supplementary file 1 [file jcm-13-02955-s001.zip › Maccarthy et.al Datafile.xlsx]

## Sheet: Table of Content
Data S1: GWAS Summary Statistic for Type 2 Diabetes Mellitus(T2DM)
Data S2: GWAS Summary Statistic for Body Mass Index(BMI).
Data S3: GWAS Summary Statistic for Waist- Hip -Ratio (WHR).
Data S4: GWAS Summary Statistic for High Density Lipoprotein(HDL).
Data S5: GWAS Summary Statistic for Low Density Lipoprotein(LDL).
Data S6: GWAS Summary Statistic for Total Cholesterol(TC).
Data S7: GWAS Summary Statistic for Triglycerides(Tgl).
Data S8: GWAS Summary Statistic for Smoking Heaviness(CPD).
Data S9: GWAS Summary Statistic for Smoking Cessation(SC).
Data S10: GWAS Summary Statistic for Smoking Initiation(SI).
Nr.: Number , RAF: Risk Alles Frequency, chr:Chromosones

## Sheet: T2DM
Data S1:GWAS Summary Statistic for Type 2 Diabetes Mellitus (T2DM).
Nr.	Chr	Position	Variant	Risk allele	P-value	RAF	Beta	Mapped gene	Reported trait	Study accession	PubMed ID	First Author
1	1	151045515	rs145904381	T	3 x 10-8	0.9867	0.173953	BNIPL	Type 2 diabetes	GCST009379	30297969	Mahajan A
2	1	62114219	rs12140153	G	1 x 10-8	0.9051	0.0676586	PATJ	Type 2 diabetes	GCST009379	30297969	Mahajan A
3	1	50790419	rs58432198	C	2 x 10-10	0.8811	0.0676586	FAF1	Type 2 diabetes	GCST009379	30297969	Mahajan A
4	1	235527499	rs291367	G	5 x 10-10	0.6322	0.0392207	MTND6P14, MTCYBP14	Type 2 diabetes	GCST009379	30297969	Mahajan A
5	1	116990168	rs1127215	C	2 x 10-13	0.5838	0.0487902	PTGFRN	Type 2 diabetes	GCST009379	30297969	Mahajan A
6	1	213985913	rs340874	C	2 x 10-22	0.5555	0.0676586	PROX1, PROX1-AS1	Type 2 diabetes	GCST009379	30297969	Mahajan A
7	1	229537208	rs348330	G	3 x 10-14	0.3605	0.0487902	ABCB10	Type 2 diabetes	GCST009379	30297969	Mahajan A
8	1	39570256	rs3768321	T	3 x 10-26	0.2004	0.0861777	PABPC4-AS1, PABPC4	Type 2 diabetes	GCST009379	30297969	Mahajan A
9	1	177919890	rs539515	C	2 x 10-10	0.1981	0.0487902	LINC01741, SEC16B	Type 2 diabetes	GCST009379	30297969	Mahajan A
10	1	119984359	rs1493694	T	3 x 10-16	0.1089	0.0861777	NOTCH2	Type 2 diabetes	GCST009379	30297969	Mahajan A
11	2	422144	rs62107261	T	4 x 10-12	0.9536	0.113329	LINC01865, LINC01874	Type 2 diabetes	GCST009379	30297969	Mahajan A
12	2	157483038	rs13426680	A	7 x 10-10	0.9373	0.0861777	CYTIP	Type 2 diabetes	GCST009379	30297969	Mahajan A
13	2	16393401	rs11680058	A	1 x 10-8	0.863	0.0582689	GACAT3, CYRIA	Type 2 diabetes	GCST009379	30297969	Mahajan A
14	2	653575	rs35913461	C	2 x 10-11	0.8291	0.0582689	TMEM18	Type 2 diabetes	GCST009379	30297969	Mahajan A
15	2	25420352	rs17802463	G	3 x 10-8	0.7314	0.0392207	DTNB	Type 2 diabetes	GCST009379	30297969	Mahajan A
16	2	160279033	rs3772071	T	1 x 10-11	0.7135	0.0487902	RBMS1	Type 2 diabetes	GCST009379	30297969	Mahajan A
17	2	226236695	rs2972144	G	2 x 10-46	0.6385	0.0953102	NYAP2, MIR5702	Type 2 diabetes	GCST009379	30297969	Mahajan A
18	2	65060762	rs2249105	A	2 x 10-14	0.6343	0.0953102	CEP68	Type 2 diabetes	GCST009379	30297969	Mahajan A
19	2	58753929	rs10193538	T	9 x 10-9	0.6103	0.0392207	LINC01122	Type 2 diabetes	GCST009379	30297969	Mahajan A
20	2	27508073	rs1260326	C	7 x 10-25	0.6069	0.0676586	GCKR	Type 2 diabetes	GCST009379	30297969	Mahajan A
21	2	164656581	rs10195252	T	6 x 10-25	0.5864	0.0676586	COBLL1	Type 2 diabetes	GCST009379	30297969	Mahajan A
22	2	43203301	rs6708643	A	4 x 10-8	0.5007	0.0392207	ZFP36L2, LINC02580	Type 2 diabetes	GCST009379	30297969	Mahajan A
23	2	60356530	rs243024	A	3 x 10-20	0.4599	0.0582689	MIR4432HG	Type 2 diabetes	GCST009379	30297969	Mahajan A
24	2	59080590	rs6545714	G	9 x 10-9	0.392	0.0392207	LINC01122	Type 2 diabetes	GCST009379	30297969	Mahajan A
25	2	147104065	rs35999103	T	1 x 10-8	0.1547	0.0487902	'-	Type 2 diabetes	GCST009379	30297969	Mahajan A
26	2	164716684	rs13024606	T	2 x 10-8	0.0472	0.0861777	COBLL1	Type 2 diabetes	GCST009379	30297969	Mahajan A
27	3	152700092	rs74653713	C	1 x 10-8	0.9571	0.0953102	'-	Type 2 diabetes	GCST009379	30297969	Mahajan A
28	3	72816032	rs13085136	C	2 x 10-8	0.9283	0.076961	SHQ1	Type 2 diabetes	GCST009379	30297969	Mahajan A
29	3	12295008	rs11709077	G	2 x 10-36	0.8765	0.131028	PPARG	Type 2 diabetes	GCST009379	30297969	Mahajan A
30	3	63976663	rs3774723	G	2 x 10-13	0.8442	0.0676586	ATXN7	Type 2 diabetes	GCST009379	30297969	Mahajan A
31	3	23414091	rs35352848	T	1 x 10-17	0.7878	0.0676586	UBE2E2	Type 2 diabetes	GCST009379	30297969	Mahajan A
32	3	123346931	rs11708067	A	5 x 10-32	0.7723	0.0861777	ADCY5	Type 2 diabetes	GCST009379	30297969	Mahajan A
33	3	171015287	rs9873618	G	5 x 10-21	0.71	0.0676586	SLC2A2	Type 2 diabetes	GCST009379	30297969	Mahajan A
34	3	64715470	rs9860730	A	5 x 10-15	0.7036	0.0582689	ADAMTS9-AS2	Type 2 diabetes	GCST009379	30297969	Mahajan A
35	3	49943163	rs4688760	T	4 x 10-10	0.6842	0.0392207	RBM6	Type 2 diabetes	GCST009379	30297969	Mahajan A
36	3	46884049	rs11926707	C	2 x 10-8	0.6262	0.239017	PTH1R	Type 2 diabetes	GCST009379	30297969	Mahajan A
37	3	77622570	rs2272163	C	1 x 10-8	0.6184	0.0392207	ROBO2	Type 2 diabetes	GCST009379	30297969	Mahajan A
38	3	188023111	rs4686471	C	2 x 10-20	0.6104	0.0582689	LINC01991	Type 2 diabetes	GCST009379	30297969	Mahajan A
39	3	152368744	rs13065698	A	8 x 10-13	0.6002	0.0487902	MBNL1	Type 2 diabetes	GCST009379	30297969	Mahajan A
40	3	53093661	rs2581787	T	2 x 10-8	0.5634	0.0392207	RFT1	Type 2 diabetes	GCST009379	30297969	Mahajan A
41	3	186947857	rs3887925	T	3 x 10-22	0.5468	0.0676586	ST6GAL1	Type 2 diabetes	GCST009379	30297969	Mahajan A
42	3	125207793	rs649961	T	1 x 10-9	0.4651	0.0392207	SLC12A8	Type 2 diabetes	GCST009379	30297969	Mahajan A
43	3	184020672	rs2872246	A	2 x 10-8	0.4538	0.0392207	ABCC5, EEF1A1P8	Type 2 diabetes	GCST009379	30297969	Mahajan A
44	3	12447843	rs17819328	G	5 x 10-16	0.4249	0.0582689	TSEN2, PPARG	Type 2 diabetes	GCST009379	30297969	Mahajan A
45	3	186957489	rs7645517	A	3 x 10-8	0.0576	0.076961	ST6GAL1	Type 2 diabetes	GCST009379	30297969	Mahajan A
46	3	54794800	rs76263492	T	6 x 10-9	0.0452	0.0861777	CACNA2D3	Type 2 diabetes	GCST009379	30297969	Mahajan A
47	3	23468553	rs17013314	G	8 x 10-9	0.0313	0.10436	UBE2E2	Type 2 diabetes	GCST009379	30297969	Mahajan A
48	4	184796605	rs58730668	T	1 x 10-13	0.858	0.0676586	ACSL1	Type 2 diabetes	GCST009379	30297969	Mahajan A
49	4	17791246	rs12640250	C	4 x 10-8	0.7149	0.0392207	DCAF16, FAM184B	Type 2 diabetes	GCST009379	30297969	Mahajan A
50	4	156731601	rs28819812	C	2 x 10-8	0.6767	0.0392207	PDGFC, LINC02272	Type 2 diabetes	GCST009379	30297969	Mahajan A
51	4	94170760	rs6821438	A	4 x 10-11	0.5342	0.0392207	HMGB3P15	Type 2 diabetes	GCST009379	30297969	Mahajan A
52	4	1782676	rs56337234	C	9 x 10-18	0.5026	0.0582689	FGFR3, TACC3	Type 2 diabetes	GCST009379	30297969	Mahajan A
53	4	103219691	rs1580278	C	2 x 10-10	0.4728	0.0392207	CENPE, LINC02428	Type 2 diabetes	GCST009379	30297969	Mahajan A
54	4	136162038	rs1296328	A	4 x 10-8	0.4457	0.0392207	RNU1-89P, TERF1P3	Type 2 diabetes	GCST009379	30297969	Mahajan A
55	4	45184122	rs10938398	A	4 x 10-12	0.4289	0.0487902	PRDX4P1, THAP12P9	Type 2 diabetes	GCST009379	30297969	Mahajan A
56	4	82657118	rs12642790	A	4 x 10-10	0.3378	0.0392207	SCD5	Type 2 diabetes	GCST009379	30297969	Mahajan A
57	4	51952498	rs2102278	G	4 x 10-8	0.3186	0.0392207	DCUN1D4, LRRC66	Type 2 diabetes	GCST009379	30297969	Mahajan A
58	4	3240118	rs362307	T	1 x 10-9	0.0768	0.076961	HTT	Type 2 diabetes	GCST009379	30297969	Mahajan A
59	4	751184	rs1531583	T	4 x 10-14	0.0458	0.122218	PCGF3	Type 2 diabetes	GCST009379	30297969	Mahajan A
60	5	14610025	rs3845281	G	2 x 10-11	0.9039	0.076961	OTULINL	Type 2 diabetes	GCST009379	30297969	Mahajan A
61	5	56512648	rs465002	T	6 x 10-38	0.7421	0.10436	C5orf67	Type 2 diabetes	GCST009379	30297969	Mahajan A
62	5	54116790	rs279744	C	3 x 10-8	0.6909	0.0392207	ARL15	Type 2 diabetes	GCST009379	30297969	Mahajan A
63	5	53975590	rs702634	A	8 x 10-14	0.69	0.0487902	ARL15	Type 2 diabetes	GCST009379	30297969	Mahajan A
64	5	79134784	rs1316776	C	3 x 10-12	0.6476	0.0487902	DMGDH	Type 2 diabetes	GCST009379	30297969	Mahajan A
65	5	75707853	rs2307111	T	2 x 10-16	0.6053	0.0487902	POC5	Type 2 diabetes	GCST009379	30297969	Mahajan A
66	5	52495391	rs17261179	T	1 x 10-8	0.5172	0.0392207	MFSD4BP1	Type 2 diabetes	GCST009379	30297969	Mahajan A
67	5	134528909	rs329122	A	4 x 10-9	0.4286	0.0392207	JADE2	Type 2 diabetes	GCST009379	30297969	Mahajan A
68	5	56552842	rs2431115	A	4 x 10-10	0.4015	0.0392207	C5orf67	Type 2 diabetes	GCST009379	30297969	Mahajan A
69	5	44682487	rs6884702	G	2 x 10-10	0.3932	0.0392207	LINC02224, RN7SL383P	Type 2 diabetes	GCST009379	30297969	Mahajan A
70	5	77129124	rs4457053	G	8 x 10-18	0.3036	0.0582689	ZBED3-AS1	Type 2 diabetes	GCST009379	30297969	Mahajan A
71	5	87281535	rs7719891	G	2 x 10-8	0.2585	0.0392207	RASA1	Type 2 diabetes	GCST009379	30297969	Mahajan A
72	5	56565768	rs9687832	A	2 x 10-20	0.1975	0.076961	C5orf67	Type 2 diabetes	GCST009379	30297969	Mahajan A
73	5	52804655	rs3811978	G	8 x 10-11	0.1668	0.0582689	ITGA1	Type 2 diabetes	GCST009379	30297969	Mahajan A
74	5	103087264	rs115505614	T	1 x 10-30	0.0499	0.173953	GIN1	Type 2 diabetes	GCST009379	30297969	Mahajan A
75	5	14753636	rs17250977	G	2 x 10-11	0.0376	0.113329	ANKH	Type 2 diabetes	GCST009379	30297969	Mahajan A
76	5	14768657	rs76549217	T	3 x 10-10	0.0295	0.131028	ANKH	Type 2 diabetes	GCST009379	30297969	Mahajan A
77	6	7231610	rs9379084	G	3 x 10-21	0.8873	0.10436	RREB1	Type 2 diabetes	GCST009379	30297969	Mahajan A
78	6	163711969	rs4709746	C	6 x 10-9	0.8676	0.0582689	'-	Type 2 diabetes	GCST009379	30297969	Mahajan A
79	6	7255417	rs9505097	C	9 x 10-10	0.7994	0.0487902	RREB1, SSR1	Type 2 diabetes	GCST009379	30297969	Mahajan A
80	6	127095785	rs2800733	A	6 x 10-11	0.7165	0.0487902	RSPO3	Type 2 diabetes	GCST009379	30297969	Mahajan A
81	6	107110484	rs4946812	G	8 x 10-9	0.6743	0.0392207	BEND3	Type 2 diabetes	GCST009379	30297969	Mahajan A
82	6	160349280	rs474513	A	8 x 10-10	0.5169	0.0392207	SLC22A3	Type 2 diabetes	GCST009379	30297969	Mahajan A
83	6	40441504	rs34298980	T	9 x 10-10	0.4967	0.0392207	LRFN2	Type 2 diabetes	GCST009379	30297969	Mahajan A
84	6	136979823	rs9494624	A	6 x 10-9	0.2899	0.0392207	RPL35AP3, NHEG1	Type 2 diabetes	GCST009379	30297969	Mahajan A
85	6	43846453	rs6458354	C	2 x 10-12	0.289	0.0487902	LINC02537	Type 2 diabetes	GCST009379	30297969	Mahajan A
86	6	126470949	rs11759026	G	2 x 10-18	0.2321	0.0676586	MIR588	Type 2 diabetes	GCST009379	30297969	Mahajan A
87	6	50821065	rs3798519	C	3 x 10-12	0.1844	0.0582689	TFAP2B	Type 2 diabetes	GCST009379	30297969	Mahajan A
88	7	102845807	rs11496066	T	1 x 10-8	0.8181	0.076961	FBXL13	Type 2 diabetes	GCST009379	30297969	Mahajan A
89	7	30688836	rs917195	C	4 x 10-11	0.77	0.0487902	CRHR2	Type 2 diabetes	GCST009379	30297969	Mahajan A
90	7	15023944	rs10228066	T	1 x 10-28	0.5373	0.0676586	GTF3AP5	Type 2 diabetes	GCST009379	30297969	Mahajan A
91	7	103804531	rs39328	T	4 x 10-8	0.4334	0.0392207	RELN	Type 2 diabetes	GCST009379	30297969	Mahajan A
92	7	130773155	rs1562396	G	1 x 10-17	0.3186	0.0582689	H4P1, KLF14	Type 2 diabetes	GCST009379	30297969	Mahajan A
93	7	150840547	rs62492368	A	1 x 10-10	0.3081	0.0487902	AOC1	Type 2 diabetes	GCST009379	30297969	Mahajan A
94	7	44216044	rs878521	A	2 x 10-13	0.2451	0.0582689	CAMK2B, YKT6	Type 2 diabetes	GCST009379	30297969	Mahajan A
95	7	14858657	rs17168486	T	2 x 10-17	0.1808	0.0676586	DGKB	Type 2 diabetes	GCST009379	30297969	Mahajan A
96	8	127699497	rs17772814	G	5 x 10-10	0.9151	0.076961	CASC11	Type 2 diabetes	GCST009379	30297969	Mahajan A
97	8	19973410	rs10096633	C	1 x 10-12	0.8766	0.0676586	LPL, RPL30P9	Type 2 diabetes	GCST009379	30297969	Mahajan A
98	8	41651058	rs13262861	C	4 x 10-12	0.8292	0.0676586	ANK1, NKX6-3	Type 2 diabetes	GCST009379	30297969	Mahajan A
99	8	144654498	rs12719778	T	5 x 10-9	0.5376	0.0392207	Metazoa_SRP, ARHGAP39	Type 2 diabetes	GCST009379	30297969	Mahajan A
100	8	10117314	rs17689007	G	3 x 10-9	0.5329	0.0392207	MSRA	Type 2 diabetes	GCST009379	30297969	Mahajan A
101	8	94949398	rs10097617	T	3 x 10-11	0.4847	0.0392207	NDUFAF6	Type 2 diabetes	GCST009379	30297969	Mahajan A
102	8	144283538	rs4977213	C	9 x 10-14	0.3749	0.0487902	BOP1	Type 2 diabetes	GCST009379	30297969	Mahajan A
103	8	31006422	rs10954772	T	2 x 10-9	0.3135	0.0392207	PURG	Type 2 diabetes	GCST009379	30297969	Mahajan A
104	8	128555832	rs1561927	C	2 x 10-9	0.2686	0.0392207	LINC00824	Type 2 diabetes	GCST009379	30297969	Mahajan A
105	9	79290675	rs17791513	A	3 x 10-14	0.9317	0.0953102	'-	Type 2 diabetes	GCST009379	30297969	Mahajan A
106	9	136346577	rs28505901	G	7 x 10-26	0.752	0.0861777	GPSM1	Type 2 diabetes	GCST009379	30297969	Mahajan A
107	9	94239400	rs55653563	A	2 x 10-9	0.7321	0.0392207	LINC02603	Type 2 diabetes	GCST009379	30297969	Mahajan A
108	9	81694033	rs2796441	G	4 x 10-24	0.5924	0.0676586	TLE1, RNU6-1035P	Type 2 diabetes	GCST009379	30297969	Mahajan A
109	9	22134173	rs10757283	T	2 x 10-41	0.4298	0.10436	CDKN2B-AS1	Type 2 diabetes	GCST009379	30297969	Mahajan A
110	9	20241071	rs7867635	C	4 x 10-8	0.4123	0.0392207	'-	Type 2 diabetes	GCST009379	30297969	Mahajan A
111	9	19067835	rs7022807	G	3 x 10-10	0.4014	0.0392207	HAUS6	Type 2 diabetes	GCST009379	30297969	Mahajan A
112	9	34074478	rs12001437	C	3 x 10-10	0.3722	0.0392207	RN7SKP114, DCAF12	Type 2 diabetes	GCST009379	30297969	Mahajan A
113	9	4291928	rs10974438	C	2 x 10-14	0.3567	0.0487902	GLIS3	Type 2 diabetes	GCST009379	30297969	Mahajan A
114	9	133273813	rs505922	C	4 x 10-12	0.3317	0.0487902	ABO	Type 2 diabetes	GCST009379	30297969	Mahajan A
115	9	28410685	rs1412234	C	2 x 10-10	0.3229	0.0392207	LINGO2	Type 2 diabetes	GCST009379	30297969	Mahajan A
116	10	113111835	rs34855922	A	6 x 10-12	0.7162	0.0487902	TCF7L2	Type 2 diabetes	GCST009379	30297969	Mahajan A
117	10	69706822	rs2642588	G	2 x 10-14	0.7016	0.0487902	LINC02651, RPL5P26	Type 2 diabetes	GCST009379	30297969	Mahajan A
118	10	122433665	rs2280141	T	1 x 10-13	0.5161	0.0487902	PLEKHA1	Type 2 diabetes	GCST009379	30297969	Mahajan A
119	10	112943377	rs7918400	T	2 x 10-15	0.4761	0.0582689	TCF7L2	Type 2 diabetes	GCST009379	30297969	Mahajan A
120	10	69561523	rs177045	G	7 x 10-18	0.3155	0.0676586	NEUROG3, TMEM256P1	Type 2 diabetes	GCST009379	30297969	Mahajan A
121	10	12265895	rs11257655	T	2 x 10-32	0.2184	0.0861777	CDC123, RN7SL198P	Type 2 diabetes	GCST009379	30297969	Mahajan A
122	11	69633990	rs11820019	T	5 x 10-12	0.9733	0.14842	CCND1	Type 2 diabetes	GCST009379	30297969	Mahajan A
123	11	32906232	rs145678014	G	2 x 10-10	0.9567	0.10436	QSER1	Type 2 diabetes	GCST009379	30297969	Mahajan A
124	11	2837316	rs2237897	C	8 x 10-32	0.9543	0.207014	KCNQ1	Type 2 diabetes	GCST009379	30297969	Mahajan A
125	11	128172680	rs10893829	T	1 x 10-10	0.8533	0.0582689	LINC02725	Type 2 diabetes	GCST009379	30297969	Mahajan A
126	11	93280365	rs57235767	C	6 x 10-10	0.7057	0.0392207	DEUP1, SLC36A4	Type 2 diabetes	GCST009379	30297969	Mahajan A
127	11	2734318	rs2283220	A	1 x 10-9	0.6896	0.0487902	KCNQ1	Type 2 diabetes	GCST009379	30297969	Mahajan A
128	11	2097630	rs11042596	G	2 x 10-8	0.6649	0.0392207	H19, IGF2	Type 2 diabetes	GCST009379	30297969	Mahajan A
129	11	45890462	rs7115753	A	4 x 10-9	0.4494	0.0392207	MAPK8IP1	Type 2 diabetes	GCST009379	30297969	Mahajan A
130	11	47508395	rs7124681	A	5 x 10-9	0.4097	0.0392207	CELF1	Type 2 diabetes	GCST009379	30297969	Mahajan A
131	11	2176056	rs4929965	A	4 x 10-26	0.3829	0.0676586	MIR4686, ASCL2	Type 2 diabetes	GCST009379	30297969	Mahajan A
132	11	34960601	rs2767036	C	3 x 10-8	0.2908	0.0392207	PDHX	Type 2 diabetes	GCST009379	30297969	Mahajan A
133	11	43856384	rs1061810	A	6 x 10-13	0.288	0.0487902	HSD17B12	Type 2 diabetes	GCST009379	30297969	Mahajan A
134	11	128364249	rs10750397	A	8 x 10-13	0.2817	0.0487902	ETS1	Type 2 diabetes	GCST009379	30297969	Mahajan A
135	11	2670270	rs231361	A	5 x 10-25	0.2564	0.076961	KCNQ1, KCNQ1OT1	Type 2 diabetes	GCST009379	30297969	Mahajan A
136	11	2829598	rs234853	G	7 x 10-16	0.2482	0.076961	KCNQ1	Type 2 diabetes	GCST009379	30297969	Mahajan A
137	11	128529043	rs67232546	T	1 x 10-11	0.207	0.0582689	ETS1-AS1, ETS1	Type 2 diabetes	GCST009379	30297969	Mahajan A
138	11	65527328	rs1783541	T	2 x 10-14	0.2035	0.0582689	SCYL1	Type 2 diabetes	GCST009379	30297969	Mahajan A
139	11	2651591	rs231349	T	2 x 10-11	0.1024	0.0676586	KCNQ1OT1, KCNQ1	Type 2 diabetes	GCST009379	30297969	Mahajan A
140	11	14742282	rs141521721	A	3 x 10-8	0.0236	0.122218	PDE3B	Type 2 diabetes	GCST009379	30297969	Mahajan A
141	12	120942738	rs73226260	G	6 x 10-11	0.9669	0.122218	HNF1A-AS1	Type 2 diabetes	GCST009379	30297969	Mahajan A
142	12	97454997	rs77864822	A	1 x 10-8	0.9324	0.076961	RMST	Type 2 diabetes	GCST009379	30297969	Mahajan A
143	12	4275530	rs3217792	C	3 x 10-21	0.9131	0.113329	CCND2-AS1, CCND2	Type 2 diabetes	GCST009379	30297969	Mahajan A
144	12	27812217	rs10842994	C	4 x 10-20	0.8054	0.076961	PTHLH, RN7SKP15	Type 2 diabetes	GCST009379	30297969	Mahajan A
145	12	108236003	rs1426371	G	8 x 10-12	0.7389	0.0487902	WSCD2	Type 2 diabetes	GCST009379	30297969	Mahajan A
146	12	95534784	rs2197973	T	4 x 10-8	0.5375	0.0392207	USP44	Type 2 diabetes	GCST009379	30297969	Mahajan A
147	12	65964567	rs1042725	T	2 x 10-13	0.4902	0.0487902	HMGA2	Type 2 diabetes	GCST009379	30297969	Mahajan A
148	12	132493112	rs12811407	A	2 x 10-12	0.3305	0.0487902	FBRSL1	Type 2 diabetes	GCST009379	30297969	Mahajan A
149	12	4289884	rs3217860	G	4 x 10-9	0.258	0.0487902	CCND2	Type 2 diabetes	GCST009379	30297969	Mahajan A
150	12	26300350	rs718314	G	8 x 10-11	0.2532	0.0487902	SSPN, ITPR2	Type 2 diabetes	GCST009379	30297969	Mahajan A
151	12	12718165	rs2066827	G	4 x 10-8	0.235	0.0487902	CDKN1B	Type 2 diabetes	GCST009379	30297969	Mahajan A
152	12	4266923	rs4238013	C	3 x 10-11	0.2087	0.0582689	CCND2-AS1	Type 2 diabetes	GCST009379	30297969	Mahajan A
153	12	4191006	rs11063028	C	9 x 10-11	0.18	0.0582689	HSPA8P5, CCND2-AS1	Type 2 diabetes	GCST009379	30297969	Mahajan A
154	12	117974568	rs34965774	A	2 x 10-9	0.1438	0.0582689	RFC5, KSR2	Type 2 diabetes	GCST009379	30297969	Mahajan A
155	12	120979061	rs1800574	T	2 x 10-12	0.0296	0.131028	HNF1A, HNF1A-AS1	Type 2 diabetes	GCST009379	30297969	Mahajan A
156	13	26202862	rs34584161	A	2 x 10-10	0.7598	0.0487902	RNF6	Type 2 diabetes	GCST009379	30297969	Mahajan A
157	13	30468315	rs11842871	G	1 x 10-8	0.7345	0.0392207	HMGB1	Type 2 diabetes	GCST009379	30297969	Mahajan A
158	13	80143021	rs1359790	G	2 x 10-31	0.7201	0.0861777	SPRY2, LINC01080	Type 2 diabetes	GCST009379	30297969	Mahajan A
159	13	109294865	rs7987740	T	4 x 10-8	0.6094	0.0392207	LINC00370	Type 2 diabetes	GCST009379	30297969	Mahajan A
160	13	32980164	rs576674	G	8 x 10-10	0.1694	0.0487902	TOMM22P3, KL	Type 2 diabetes	GCST009379	30297969	Mahajan A
161	14	38379215	rs8017808	G	2 x 10-8	0.7431	0.0392207	KRT8P1, CLEC14A	Type 2 diabetes	GCST009379	30297969	Mahajan A
162	14	103427734	rs62007683	G	3 x 10-8	0.6532	0.0392207	MARK3	Type 2 diabetes	GCST009379	30297969	Mahajan A
163	14	32833676	rs17522122	T	3 x 10-9	0.4742	0.0392207	AKAP6	Type 2 diabetes	GCST009379	30297969	Mahajan A
164	14	91497378	rs8010382	G	7 x 10-9	0.4214	0.0392207	PPP4R3A	Type 2 diabetes	GCST009379	30297969	Mahajan A
165	15	75639788	rs13737	G	6 x 10-10	0.7586	0.0487902	IMP3	Type 2 diabetes	GCST009379	30297969	Mahajan A
166	15	77525786	rs1005752	A	3 x 10-29	0.7154	0.076961	LINGO1, HMG20A	Type 2 diabetes	GCST009379	30297969	Mahajan A
167	15	63579093	rs7178762	C	5 x 10-10	0.4595	0.0392207	USP3, USP3-AS1	Type 2 diabetes	GCST009379	30297969	Mahajan A
168	15	90968030	rs12910825	G	2 x 10-15	0.3612	0.0487902	PRC1-AS1, PRC1	Type 2 diabetes	GCST009379	30297969	Mahajan A
169	15	41517007	rs11070332	A	1 x 10-13	0.3578	0.0487902	RPAP1, LTK	Type 2 diabetes	GCST009379	30297969	Mahajan A
170	15	89880061	rs4932265	T	4 x 10-20	0.2672	0.0676586	AP3S2, ARPIN-AP3S2	Type 2 diabetes	GCST009379	30297969	Mahajan A
171	15	38541832	rs8032939	C	4 x 10-14	0.246	0.0582689	RASGRP1	Type 2 diabetes	GCST009379	30297969	Mahajan A
172	15	52799356	rs2456530	T	5 x 10-9	0.1272	0.0582689	ONECUT1, RPSAP55	Type 2 diabetes	GCST009379	30297969	Mahajan A
173	15	38580914	rs34715063	C	2 x 10-19	0.1235	0.0953102	RASGRP1, LINC02694	Type 2 diabetes	GCST009379	30297969	Mahajan A
174	15	57164604	rs117483894	G	4 x 10-8	0.0369	0.0953102	TCF12	Type 2 diabetes	GCST009379	30297969	Mahajan A
175	16	75200974	rs72802342	C	4 x 10-32	0.9231	0.157004	CTRB2, ZFP1	Type 2 diabetes	GCST009379	30297969	Mahajan A
176	16	245796	rs6600191	T	9 x 10-13	0.8246	0.0582689	FAM234A	Type 2 diabetes	GCST009379	30297969	Mahajan A
177	16	69617963	rs862320	C	4 x 10-11	0.5783	0.0392207	NFAT5	Type 2 diabetes	GCST009379	30297969	Mahajan A
178	16	53468034	rs4281707	G	3 x 10-10	0.5442	0.0392207	RBL2	Type 2 diabetes	GCST009379	30297969	Mahajan A
179	16	28903896	rs8046545	G	2 x 10-8	0.3589	0.0392207	ATP2A1	Type 2 diabetes	GCST009379	30297969	Mahajan A
180	16	81501185	rs2925979	T	1 x 10-14	0.2996	0.0487902	CMIP	Type 2 diabetes	GCST009379	30297969	Mahajan A
181	16	3533173	rs3751837	T	1 x 10-8	0.22	0.0392207	CLUAP1	Type 2 diabetes	GCST009379	30297969	Mahajan A
182	16	53724808	rs78020297	A	7 x 10-9	0.0517	0.0861777	FTO	Type 2 diabetes	GCST009379	30297969	Mahajan A
183	17	48982960	rs35895680	C	3 x 10-15	0.678	0.0582689	IGF2BP1, GIP	Type 2 diabetes	GCST009379	30297969	Mahajan A
184	17	17758488	rs4925109	A	3 x 10-12	0.3164	0.0487902	RAI1	Type 2 diabetes	GCST009379	30297969	Mahajan A
185	17	64125944	rs60276348	T	3 x 10-8	0.1397	0.0487902	ERN1	Type 2 diabetes	GCST009379	30297969	Mahajan A
186	17	31086001	rs71372253	C	4 x 10-8	0.0642	0.076961	RNF135, MIR4733HG	Type 2 diabetes	GCST009379	30297969	Mahajan A
187	18	59208996	rs9957145	G	8 x 10-9	0.829	0.0487902	GRP, SEC11C	Type 2 diabetes	GCST009379	30297969	Mahajan A
188	18	63178651	rs12454712	T	5 x 10-13	0.6142	0.0487902	BCL2	Type 2 diabetes	GCST009379	30297969	Mahajan A
189	18	7070643	rs7240767	C	2 x 10-8	0.3762	0.0392207	LAMA1	Type 2 diabetes	GCST009379	30297969	Mahajan A
190	18	38698745	rs62080313	C	1 x 10-8	0.1233	0.0582689	'-	Type 2 diabetes	GCST009379	30297969	Mahajan A
191	18	55383415	rs72926932	C	1 x 10-14	0.0839	0.0861777	TCF4	Type 2 diabetes	GCST009379	30297969	Mahajan A
192	19	44908684	rs429358	T	3 x 10-18	0.8458	0.076961	APOE	Type 2 diabetes	GCST009379	30297969	Mahajan A
193	19	47065746	rs3810291	A	9 x 10-12	0.673	0.0487902	ZC3H4	Type 2 diabetes	GCST009379	30297969	Mahajan A
194	19	12927601	rs3111316	A	6 x 10-13	0.5885	0.0487902	FARSA	Type 2 diabetes	GCST009379	30297969	Mahajan A
195	19	45653761	rs10406431	A	1 x 10-13	0.5625	0.0487902	RN7SL836P, GIPR	Type 2 diabetes	GCST009379	30297969	Mahajan A
196	19	45675403	rs2238689	C	5 x 10-9	0.4177	0.0392207	GIPR	Type 2 diabetes	GCST009379	30297969	Mahajan A
197	19	7905750	rs4804833	A	8 x 10-13	0.3902	0.0487902	MAP2K7	Type 2 diabetes	GCST009379	30297969	Mahajan A
198	19	4948850	rs7249758	A	3 x 10-9	0.2039	0.0487902	UHRF1	Type 2 diabetes	GCST009379	30297969	Mahajan A
199	19	7240837	rs75253922	C	3 x 10-8	0.1909	0.0487902	INSR	Type 2 diabetes	GCST009379	30297969	Mahajan A
200	20	46969925	rs6063048	G	2 x 10-11	0.7246	0.0487902	EYA2	Type 2 diabetes	GCST009379	30297969	Mahajan A
201	20	34008898	rs2268078	A	2 x 10-10	0.6572	0.0392207	RALY	Type 2 diabetes	GCST009379	30297969	Mahajan A
202	20	50215598	rs11699802	C	2 x 10-11	0.5359	0.0392207	CEBPB, PELATON	Type 2 diabetes	GCST009379	30297969	Mahajan A
203	20	21486157	rs13041756	C	1 x 10-8	0.1072	0.0582689	GSTM3P1, RN7SKP140	Type 2 diabetes	GCST009379	30297969	Mahajan A
204	20	44373081	rs4810426	T	3 x 10-17	0.1064	0.0861777	HNF4A-AS1, HNF4A	Type 2 diabetes	GCST009379	30297969	Mahajan A
205	20	44413724	rs1800961	T	2 x 10-22	0.0353	0.165514	HNF4A	Type 2 diabetes	GCST009379	30297969	Mahajan A
206	22	30213565	rs6518681	G	1 x 10-12	0.9136	0.0861777	HORMAD2, LIF-AS1	Type 2 diabetes	GCST009379	30297969	Mahajan A
207	22	31952854	rs117001013	C	2 x 10-8	0.9117	0.0676586	YWHAH	Type 2 diabetes	GCST009379	30297969	Mahajan A
208	22	41093916	rs5758223	A	4 x 10-8	0.7167	0.0392207	EP300	Type 2 diabetes	GCST009379	30297969	Mahajan A
209	22	49963202	rs1801645	C	2 x 10-8	0.275	0.0392207	PIM3	Type 2 diabetes	GCST009379	30297969	Mahajan A
210	22	43928850	rs738408	T	1 x 10-10	0.2261	0.0487902	PNPLA3	Type 2 diabetes	GCST009379	30297969	Mahajan A
Nr.: Number, RAF: Risk Alles Frequency, chr: Chromosones
Mahajan et al., 2018: Fine-mapping type 2 diabetes loci to single-variant resolution using high-density imputation and islet-specific epigenome maps.

## Sheet: BMI
Data S2: GWAS Summary Statistic for Body Mass Index (BMI).
Nr	Chr	Position	Variant	Risk allele	P-value	RAF	BETA	Mapped gene	Reported trait	Study accession	PubMed ID	First Author
1	1	77582646	rs17381664	T	1 x 10-14	0.606727	-0.0215597	ZZZ3	Body mass index	GCST005951	26426971	Winkler TW
2	1	96458541	rs11165643	T	1 x 10-17	0.582999	0.0233043	EEF1A1P11, RN7SL831P	Body mass index	GCST005951	26426971	Winkler TW
3	1	72358030	rs990871	T	1 x 10-33	0.613177	0.0333145	RPL31P12	Body mass index	GCST005951	26426971	Winkler TW
4	1	47219005	rs977747	T	1 x 10-8	0.39	0.016	TAL1	Body mass index	GCST005951	26426971	Winkler TW
5	1	49124175	rs657452	A	2 x 10-11	0.391844	0.018655	AGBL4	Body mass index	GCST005951	26426971	Winkler TW
6	1	177920345	rs543874	A	3 x 10-46	0.804258	-0.0485112	LINC01741, SEC16B	Body mass index	GCST005951	26426971	Winkler TW
7	1	1942887	rs2803328	C	3 x 10-8	0.494345	-0.0160342	CFAP74	Body mass index	GCST005951	26426971	Winkler TW
8	1	190270777	rs10920678	A	4 x 10-10	0.435166	0.0169999	BRINP3	Body mass index	GCST005951	26426971	Winkler TW
9	1	74539383	rs7553348	A	4 x 10-17	0.557551	-0.0228791	TNNI3K, FPGT-TNNI3K	Body mass index	GCST005951	26426971	Winkler TW
10	1	2512975	rs7535528	A	4 x 10-8	0.369822	-0.018896	PANK4	Body mass index	GCST005951	26426971	Winkler TW
11	1	175985619	rs10913118	A	4 x 10-8	0.656391	-0.0157603	COP1	Body mass index	GCST005951	26426971	Winkler TW
12	1	151143214	rs4512652	C	4 x 10-9	0.692555	-0.0191935	SEMA6C	Body mass index	GCST005951	26426971	Winkler TW
13	1	46021880	rs2275426	A	8 x 10-10	0.430421	0.0172725	MAST2	Body mass index	GCST005951	26426971	Winkler TW
14	1	201815159	rs2820292	A	8 x 10-11	0.443346	-0.0175302	IPO9-AS1, NAV1	Body mass index	GCST005951	26426971	Winkler TW
15	1	109540264	rs7550711	T	8 x 10-16	0.0382967	0.0637338	GPR61	Body mass index	GCST005951	26426971	Winkler TW
16	1	31662352	rs2271928	A	9 x 10-10	0.406437	-0.0170415	COL16A1	Body mass index	GCST005951	26426971	Winkler TW
17	2	58630284	rs13011109	C	1 x 10-14	0.393093	-0.0211468	LINC01122	Body mass index	GCST005951	26426971	Winkler TW
18	2	630323	rs6725549	A	1 x 10-74	0.828391	0.0656298	TMEM18, LINC01875	Body mass index	GCST005951	26426971	Winkler TW
19	2	104849547	rs1451533	A	1 x 10-8	0.285357	0.0189395	PANTR1	Body mass index	GCST005951	26426971	Winkler TW
20	2	135851076	rs4988235	A	1 x 10-9	0.66585	0.0183999	MCM6	Body mass index	GCST005951	26426971	Winkler TW
21	2	206380059	rs972540	A	1 x 10-9	0.731068	-0.0185817	ZDBF2, ACER2P1	Body mass index	GCST005951	26426971	Winkler TW
22	2	226171887	rs4072096	A	1 x 10-9	0.51073	-0.0165021	'-	Body mass index	GCST005951	26426971	Winkler TW
23	2	142202362	rs2890652	T	2 x 10-11	0.817272	-0.0270406	LRP1B	Body mass index	GCST005951	26426971	Winkler TW
24	2	180710554	rs7588437	A	2 x 10-11	0.352643	-0.0190291	SCHLAP1	Body mass index	GCST005951	26426971	Winkler TW
25	2	24927427	rs10182181	A	2 x 10-30	0.538103	-0.0310074	ADCY3, DNAJC27	Body mass index	GCST005951	26426971	Winkler TW
26	2	26732753	rs3739081	A	2 x 10-9	0.476391	0.015954	KCNK3	Body mass index	GCST005951	26426971	Winkler TW
27	2	59078490	rs1016287	T	4 x 10-13	0.284383	0.021627	LINC01122	Body mass index	GCST005951	26426971	Winkler TW
28	2	79270653	rs17016673	C	4 x 10-8	0.890831	-0.0262787	CTNNA2	Body mass index	GCST005951	26426971	Winkler TW
29	2	62825913	rs11688816	A	4 x 10-8	0.472471	-0.0148765	EHBP1	Body mass index	GCST005951	26426971	Winkler TW
30	2	163727646	rs1460678	C	4 x 10-8	0.875622	-0.0257967	FIGN	Body mass index	GCST005951	26426971	Winkler TW
31	2	211123688	rs7421089	T	4 x 10-9	0.291435	0.0192023	'-	Body mass index	GCST005951	26426971	Winkler TW
32	2	207398555	rs11692326	T	4 x 10-9	0.225505	0.0187319	'-	Body mass index	GCST005951	26426971	Winkler TW
33	2	212548507	rs7599312	A	6 x 10-13	0.278064	-0.0215269	ERBB4	Body mass index	GCST005951	26426971	Winkler TW
34	2	218485029	rs492400	T	7 x 10-7	0.576356	-0.013458	USP37	Body mass index	GCST005951	26426971	Winkler TW
35	3	85760275	rs13068138	T	1 x 10-16	0.197353	0.0277497	CADM2	Body mass index	GCST005951	26426971	Winkler TW
36	3	49934081	rs7613875	A	1 x 10-8	0.528961	0.0158819	MON1A, RBM6	Body mass index	GCST005951	26426971	Winkler TW
37	3	131918832	rs876424	T	1 x 10-9	0.650799	-0.0189125	CPNE4	Body mass index	GCST005951	26426971	Winkler TW
38	3	186106215	rs1516725	T	2 x 10-31	0.128803	-0.047351	DGKG, ETV5	Body mass index	GCST005951	26426971	Winkler TW
39	3	61250788	rs2365389	T	4 x 10-13	0.420043	-0.019784	FHIT	Body mass index	GCST005951	26426971	Winkler TW
40	3	141556594	rs16851483	T	4 x 10-15	0.065432	0.0485692	RASA2	Body mass index	GCST005951	26426971	Winkler TW
41	3	157629851	rs2649734	A	4 x 10-8	0.622533	-0.016696	SLC66A1L	Body mass index	GCST005951	26426971	Winkler TW
42	3	78781690	rs1840969	A	5 x 10-10	0.579387	-0.0190022	ROBO1	Body mass index	GCST005951	26426971	Winkler TW
43	3	53713347	rs13076366	A	5 x 10-11	0.223717	-0.0235653	CACNA1D	Body mass index	GCST005951	26426971	Winkler TW
44	3	81824858	rs6792696	A	7 x 10-11	0.363745	0.0182918	GBE1	Body mass index	GCST005951	26426971	Winkler TW
45	3	25058285	rs10510554	T	8 x 10-11	0.423951	-0.0178314	RNA5SP125	Body mass index	GCST005951	26426971	Winkler TW
46	4	45180510	rs10938397	A	1 x 10-48	0.568727	-0.0406316	PRDX4P1, THAP12P9	Body mass index	GCST005951	26426971	Winkler TW
47	4	36811483	rs16992647	T	2 x 10-8	0.174435	-0.0204286	'-	Body mass index	GCST005951	26426971	Winkler TW
48	4	102267552	rs13107325	T	4 x 10-16	0.0725001	0.0491977	SLC39A8	Body mass index	GCST005951	26426971	Winkler TW
49	4	112390634	rs4833407	A	4 x 10-8	0.419959	0.0166693	ALPK1	Body mass index	GCST005951	26426971	Winkler TW
50	4	76208415	rs17001654	C	5 x 10-12	0.845056	-0.0295061	SCARB2	Body mass index	GCST005951	26426971	Winkler TW
51	4	144737912	rs11727676	T	6 x 10-11	0.909465	0.0379049	HHIP	Body mass index	GCST005951	26426971	Winkler TW
52	5	63724879	rs1503526	T	1 x 10-8	0.50389	-0.0155056	HTR1A, ISCA1P1	Body mass index	GCST005951	26426971	Winkler TW
53	5	108105155	rs158186	A	1 x 10-8	0.144221	-0.026278	FBXL17	Body mass index	GCST005951	26426971	Winkler TW
54	5	124994829	rs6864049	A	3 x 10-11	0.467127	-0.0182547	LINC02240	Body mass index	GCST005951	26426971	Winkler TW
55	5	154137618	rs815610	C	4 x 10-12	0.440984	0.0205495	MFAP3	Body mass index	GCST005951	26426971	Winkler TW
56	5	96381018	rs7713317	A	4 x 10-9	0.707941	-0.0178306	PCSK1	Body mass index	GCST005951	26426971	Winkler TW
57	5	139701160	rs13174863	A	6 x 10-7	0.834127	-0.019467	CXXC5, RNU6-236P	Body mass index	GCST005951	26426971	Winkler TW
58	5	88401716	rs6870983	T	7 x 10-10	0.219184	-0.0198564	TMEM161B-AS1	Body mass index	GCST005951	26426971	Winkler TW
59	5	75719417	rs2112347	T	8 x 10-18	0.630777	0.0237758	SLC25A5P9, POC5	Body mass index	GCST005951	26426971	Winkler TW
60	6	34860776	rs6457796	T	1 x 10-14	0.727173	-0.023165	UHRF1BP1	Body mass index	GCST005951	26426971	Winkler TW
61	6	153110241	rs1281962	C	1 x 10-9	0.540178	0.0163755	RGS17	Body mass index	GCST005951	26426971	Winkler TW
62	6	12124622	rs2228213	A	2 x 10-9	0.350367	-0.0167128	HIVEP1	Body mass index	GCST005951	26426971	Winkler TW
63	6	119988849	rs7775754	C	5 x 10-10	0.617457	0.0192778	MIR3144	Body mass index	GCST005951	26426971	Winkler TW
64	6	108656460	rs9400239	T	5 x 10-9	0.307457	-0.0170885	FOXO3	Body mass index	GCST005951	26426971	Winkler TW
65	6	33764010	rs943466	A	5 x 10-9	0.245865	-0.0183146	IP6K3, LEMD2	Body mass index	GCST005951	26426971	Winkler TW
66	6	162612318	rs13191362	A	7 x 10-11	0.877273	0.0273739	PRKN	Body mass index	GCST005951	26426971	Winkler TW
67	6	50830813	rs2206277	T	7 x 10-32	0.185934	0.0412634	TFAP2B	Body mass index	GCST005951	26426971	Winkler TW
68	7	75533848	rs1167827	A	1 x 10-12	0.441577	-0.0204215	HIP1	Body mass index	GCST005951	26426971	Winkler TW
69	7	6679043	rs1830074	T	1 x 10-8	0.703711	-0.0192278	ZNF316, ZNF12	Body mass index	GCST005951	26426971	Winkler TW
70	7	114760944	rs4727804	A	1 x 10-8	0.212712	-0.0207663	FOXP2	Body mass index	GCST005951	26426971	Winkler TW
71	7	93568420	rs9641123	C	2 x 10-8	0.428301	0.0172028	CALCR	Body mass index	GCST005951	26426971	Winkler TW
72	7	70602329	rs38314	A	2 x 10-8	0.496005	-0.0169183	AUTS2	Body mass index	GCST005951	26426971	Winkler TW
73	7	50547918	rs11765748	A	3 x 10-10	0.508892	-0.018611	DDC	Body mass index	GCST005951	26426971	Winkler TW
74	7	77005146	rs17149254	T	3 x 10-11	0.185417	0.0374876	DTX2P1-UPK3BP1-PMS2P11, UPK3BP1	Body mass index	GCST005951	26426971	Winkler TW
75	7	95540202	rs6465468	T	3 x 10-8	0.307836	0.0170528	ASB4	Body mass index	GCST005951	26426971	Winkler TW
76	7	32250953	rs17161076	A	3 x 10-8	0.780158	-0.0200672	PDE1C	Body mass index	GCST005951	26426971	Winkler TW
77	8	14316465	rs6990042	T	1 x 10-8	0.540131	-0.0161488	SGCZ	Body mass index	GCST005951	26426971	Winkler TW
78	8	64279255	rs6994670	A	2 x 10-11	0.966816	0.0535412	LINC01414	Body mass index	GCST005951	26426971	Winkler TW
79	8	84165451	rs733594	T	2 x 10-8	0.731203	0.0173074	RALYL, TPM3P3	Body mass index	GCST005951	26426971	Winkler TW
80	8	100935225	rs3134353	A	2 x 10-8	0.406446	-0.017468	YWHAZ	Body mass index	GCST005951	26426971	Winkler TW
81	8	80463222	rs16907751	T	3 x 10-9	0.0722738	-0.0373758	RNU6-1213P, Y_RNA	Body mass index	GCST005951	26426971	Winkler TW
82	8	34630556	rs10954968	A	4 x 10-8	0.75131	0.0188432	'-	Body mass index	GCST005951	26426971	Winkler TW
83	8	75894349	rs17405819	T	6 x 10-16	0.698599	0.0235453	'-	Body mass index	GCST005951	26426971	Winkler TW
84	9	28415514	rs10968577	T	1 x 10-16	0.317299	0.0250083	LINGO2	Body mass index	GCST005951	26426971	Winkler TW
85	9	15634328	rs4740619	T	2 x 10-10	0.545371	0.0171169	CCDC171	Body mass index	GCST005951	26426971	Winkler TW
86	9	123343012	rs10760279	T	2 x 10-10	0.413876	0.0215911	CRB2, STRBP	Body mass index	GCST005951	26426971	Winkler TW
87	9	117616205	rs1928295	T	2 x 10-12	0.547012	0.0191305	RPL35AP22	Body mass index	GCST005951	26426971	Winkler TW
88	9	126698635	rs10733682	A	3 x 10-11	0.476859	0.0183715	LMX1B	Body mass index	GCST005951	26426971	Winkler TW
89	9	109170062	rs6477694	T	5 x 10-12	0.632273	-0.0194072	FRRS1L, EPB41L4B	Body mass index	GCST005951	26426971	Winkler TW
90	9	128280455	rs2270204	T	5 x 10-9	0.752264	-0.0190682	SWI5	Body mass index	GCST005951	26426971	Winkler TW
91	10	100635683	rs17094222	T	1 x 10-9	0.79166	-0.0205428	Metazoa_SRP, HIF1AN	Body mass index	GCST005951	26426971	Winkler TW
92	10	103146454	rs11191580	T	2 x 10-11	0.909791	-0.0312222	NT5C2	Body mass index	GCST005951	26426971	Winkler TW
93	10	85651147	rs7899106	A	3 x 10-13	0.94618	-0.0452488	GRID1	Body mass index	GCST005951	26426971	Winkler TW
94	10	112998590	rs7903146	T	3 x 10-13	0.28797	-0.021989	TCF7L2	Body mass index	GCST005951	26426971	Winkler TW
95	10	116913020	rs10886017	A	4 x 10-8	0.247668	0.0171721	SHTN1	Body mass index	GCST005951	26426971	Winkler TW
96	11	115151684	rs12286929	A	1 x 10-11	0.477081	-0.0180814	CADM1	Body mass index	GCST005951	26426971	Winkler TW
97	11	47629441	rs3817334	T	1 x 10-18	0.407932	0.0241068	MTCH2	Body mass index	GCST005951	26426971	Winkler TW
98	11	27680836	rs16917237	T	1 x 10-34	0.207486	-0.0409261	BDNF, BDNF-AS	Body mass index	GCST005951	26426971	Winkler TW
99	11	43842728	rs2176598	T	1 x 10-8	0.252386	0.0174588	HSD17B12	Body mass index	GCST005951	26426971	Winkler TW
100	11	8647890	rs10840100	A	2 x 10-15	0.35293	-0.0221901	TRIM66	Body mass index	GCST005951	26426971	Winkler TW
101	11	113097929	rs1816537	A	3 x 10-10	0.438272	-0.01906	NCAM1	Body mass index	GCST005951	26426971	Winkler TW
102	11	17382092	rs1557765	T	3 x 10-9	0.402033	-0.0164223	KCNJ11	Body mass index	GCST005951	26426971	Winkler TW
103	12	41352871	rs1405552	A	1 x 10-10	0.457664	-0.0175184	PDZRN4	Body mass index	GCST005951	26426971	Winkler TW
104	12	830314	rs11611246	T	1 x 10-11	0.198722	0.0242425	WNK1	Body mass index	GCST005951	26426971	Winkler TW
105	12	90249747	rs10777237	T	2 x 10-10	0.275532	0.0213375	LINC02392	Body mass index	GCST005951	26426971	Winkler TW
106	12	111634620	rs11065987	A	2 x 10-11	0.581568	0.0188358	BRAP, ATXN2-AS	Body mass index	GCST005951	26426971	Winkler TW
107	12	49853685	rs7138803	A	2 x 10-31	0.386682	0.0327098	BCDIN3D, RPL35AP28	Body mass index	GCST005951	26426971	Winkler TW
108	12	23922574	rs7970953	A	2 x 10-8	0.297714	0.0167129	SOX5	Body mass index	GCST005951	26426971	Winkler TW
109	12	122339230	rs10846664	A	3 x 10-8	0.246613	-0.0176004	CLIP1	Body mass index	GCST005951	26426971	Winkler TW
110	12	132216639	rs11247009	A	6 x 10-9	0.18299	0.0248118	GALNT9	Body mass index	GCST005951	26426971	Winkler TW
111	12	113250054	rs729062	A	9 x 10-9	0.9197	-0.0377932	TPCN1	Body mass index	GCST005951	26426971	Winkler TW
112	13	27443645	rs12016871	T	1 x 10-13	0.202242	0.0277327	MTIF3	Body mass index	GCST005951	26426971	Winkler TW
113	13	28039161	rs2504236	T	2 x 10-8	0.584546	-0.0168961	FLT3	Body mass index	GCST005951	26426971	Winkler TW
114	13	65631572	rs9540493	A	2 x 10-9	0.451975	0.0173416	'-	Body mass index	GCST005951	26426971	Winkler TW
115	13	96396750	rs9634489	A	3 x 10-10	0.507422	-0.0176165	HS6ST3	Body mass index	GCST005951	26426971	Winkler TW
116	13	53528071	rs12429545	A	7 x 10-17	0.133209	0.0339308	'-	Body mass index	GCST005951	26426971	Winkler TW
117	14	79433111	rs7141420	T	1 x 10-24	0.523141	0.0274895	NRXN3	Body mass index	GCST005951	26426971	Winkler TW
118	14	30045906	rs11847697	T	2 x 10-10	0.0419584	0.0469483	PRKD1	Body mass index	GCST005951	26426971	Winkler TW
119	14	93323930	rs3783890	T	4 x 10-8	0.813791	0.018875	BTBD7	Body mass index	GCST005951	26426971	Winkler TW
120	14	103683138	rs709400	A	4 x 10-9	0.627912	0.0164381	KLC1	Body mass index	GCST005951	26426971	Winkler TW
121	14	25458973	rs10132280	A	5 x 10-13	0.319715	-0.0213176	'-	Body mass index	GCST005951	26426971	Winkler TW
122	14	29267632	rs12885454	A	5 x 10-14	0.359526	-0.0212776	'-	Body mass index	GCST005951	26426971	Winkler TW
123	14	102838088	rs7143963	T	7 x 10-9	0.177574	0.0205524	TRAF3	Body mass index	GCST005951	26426971	Winkler TW
124	14	32833676	rs17522122	T	9 x 10-9	0.476273	0.0162664	AKAP6	Body mass index	GCST005951	26426971	Winkler TW
125	15	51456413	rs3736485	A	2 x 10-10	0.452685	0.0171594	DMXL2	Body mass index	GCST005951	26426971	Winkler TW
126	15	80766311	rs12593036	A	2 x 10-8	0.687492	0.0182677	CEMIP, ABHD17C	Body mass index	GCST005951	26426971	Winkler TW
127	15	72796528	rs8027181	A	2 x 10-9	0.310703	-0.0193096	ADPGK-AS1	Body mass index	GCST005951	26426971	Winkler TW
128	15	94724254	rs7181659	A	4 x 10-8	0.510323	0.0146826	'-	Body mass index	GCST005951	26426971	Winkler TW
129	15	67794500	rs2241423	A	5 x 10-23	0.215264	-0.0327335	MAP2K5	Body mass index	GCST005951	26426971	Winkler TW
130	16	19924067	rs12446632	A	1 x 10-26	0.13378	-0.0425915	GPRC5B	Body mass index	GCST005951	26426971	Winkler TW
131	16	28878165	rs3888190	A	1 x 10-29	0.403408	0.0305063	ATP2A1, SH2B1	Body mass index	GCST005951	26426971	Winkler TW
132	16	49028679	rs2080454	A	3 x 10-12	0.595292	-0.0192561	MTND4LP25	Body mass index	GCST005951	26426971	Winkler TW
133	16	337867	rs11866815	T	5 x 10-11	0.23651	-0.0207959	AXIN1	Body mass index	GCST005951	26426971	Winkler TW
134	16	69522812	rs889398	T	5 x 10-11	0.430194	-0.0177869	NFAT5, CYB5B	Body mass index	GCST005951	26426971	Winkler TW
135	16	31118574	rs9925964	A	7 x 10-13	0.619058	0.0198696	KAT8	Body mass index	GCST005951	26426971	Winkler TW
136	16	29956694	rs7204797	T	9 x 10-10	0.440737	0.0182626	TMEM219	Body mass index	GCST005951	26426971	Winkler TW
137	16	3963466	rs2531995	T	9 x 10-15	0.61563	0.0249072	ADCY9	Body mass index	GCST005951	26426971	Winkler TW
138	16	53769662	rs1558902	A	9 x 10-199	0.415284	0.0821569	FTO	Body mass index	GCST005951	26426971	Winkler TW
139	17	63568639	rs17631394	A	3 x 10-11	0.269883	-0.0226129	DCAF7	Body mass index	GCST005951	26426971	Winkler TW
140	17	36558947	rs12150665	T	3 x 10-13	0.587285	0.0196741	GGNBP2	Body mass index	GCST005951	26426971	Winkler TW
141	17	70347398	rs312750	A	3 x 10-8	0.471002	0.0148312	'-	Body mass index	GCST005951	26426971	Winkler TW
142	17	48215561	rs6504108	T	3 x 10-9	0.715373	-0.0175924	SKAP1	Body mass index	GCST005951	26426971	Winkler TW
143	17	47239351	rs11652097	T	4 x 10-8	0.370561	0.0155423	ITGB3, MYL4	Body mass index	GCST005951	26426971	Winkler TW
144	17	21358248	rs4986044	T	5 x 10-10	0.469023	-0.0172529	KCNJ12, MAP2K3	Body mass index	GCST005951	26426971	Winkler TW
145	17	5379957	rs1000940	A	5 x 10-9	0.685266	-0.01749	NUP88, RABEP1	Body mass index	GCST005951	26426971	Winkler TW
146	17	80637924	rs12939549	A	7 x 10-11	0.570476	0.017548	RPTOR	Body mass index	GCST005951	26426971	Winkler TW
147	18	43182011	rs7231852	A	3 x 10-8	0.263562	-0.0187545	RIT2, SYT4	Body mass index	GCST005951	26426971	Winkler TW
148	18	23535096	rs6507716	A	4 x 10-11	0.521689	0.0194846	NPC1	Body mass index	GCST005951	26426971	Winkler TW
149	18	59216087	rs7243357	T	5 x 10-11	0.815405	0.0230974	SEC11C, GRP	Body mass index	GCST005951	26426971	Winkler TW
150	18	60161902	rs6567160	T	9 x 10-66	0.762874	-0.0538331	RNU4-17P, RPS3AP49	Body mass index	GCST005951	26426971	Winkler TW
151	19	47065746	rs3810291	A	1 x 10-19	0.66407	0.0279402	ZC3H4	Body mass index	GCST005951	26426971	Winkler TW
152	19	30454264	rs33439	T	2 x 10-8	0.605082	0.0173784	ZNF536	Body mass index	GCST005951	26426971	Winkler TW
153	19	45676926	rs11672660	T	3 x 10-16	0.218364	-0.0289141	GIPR	Body mass index	GCST005951	26426971	Winkler TW
154	19	44892362	rs2075650	A	4 x 10-10	0.847998	0.0256902	TOMM40	Body mass index	GCST005951	26426971	Winkler TW
155	19	33820576	rs29938	T	4 x 10-14	0.340916	-0.0216593	KCTD15	Body mass index	GCST005951	26426971	Winkler TW
156	19	29795915	rs17513613	T	4 x 10-9	0.669846	-0.0170867	CCNE1, C19orf12	Body mass index	GCST005951	26426971	Winkler TW
157	20	52471323	rs6091540	T	1 x 10-9	0.27784	-0.018517	LINC01524	Body mass index	GCST005951	26426971	Winkler TW
158	21	38919816	rs2836754	T	6 x 10-6	0.385503	-0.0128765	LINC01700, RPSAP64	Body mass index	GCST005951	26426971	Winkler TW
159	22	40208941	rs4820408	T	2 x 10-8	0.383769	0.0156309	TNRC6B	Body mass index	GCST005951	26426971	Winkler TW
Nr.: Number, RAF: Risk Alles Frequency, chr: Chromosones
Winkler et al., 2016: The Influence of Age and Sex on Genetic Associations with Adult Body Size and Shape: A Large-Scale Genome-Wide Interaction Study.

## Sheet: WHR
Data S3: GWAS Summary Statistic for Waist- Hip -Ratio (WHR).
Nr	Chr	Position	Variant	Risk Allele	P-value	RAF	BETA	Mapped gene	Reported trait	Study accession	PubMed ID	First Author
1	1	119006795	rs2765539	T	1 x 10-12	0.7345	0.0271	TBX15, WARS2	Waist-hip ratio	GCST004064	25673412	Shungin D
2	1	172377408	rs1011731	A	1 x 10-8	0.5729	-0.0191	DNM3, PIGC	Waist-hip ratio	GCST004064	25673412	Shungin D
3	1	219548762	rs4846565	A	4 x 10-25	0.3282	-0.0478	ZC3H11B, LYPLAL1-AS1	Waist-hip ratio	GCST004064	25673412	Shungin D
4	1	170398325	rs4471313	T	8 x 10-9	0.7203	0.0301	GORAB-AS1, HAUS4P1	Waist-hip ratio	GCST004064	25673412	Shungin D
5	2	187250671	rs1569135	A	1 x 10-12	0.529	0.0237	RNU6-989P	Waist-hip ratio	GCST004064	25673412	Shungin D
6	2	164656581	rs10195252	T	1 x 10-23	0.5903	0.0444	COBLL1	Waist-hip ratio	GCST004064	25673412	Shungin D
7	2	58565242	rs929641	A	4 x 10-9	0.5865	0.0197	LINC01122	Waist-hip ratio	GCST004064	25673412	Shungin D
8	2	226258370	rs1515108	T	5 x 10-9	0.6228	-0.029	'-	Waist-hip ratio	GCST004064	25673412	Shungin D
9	3	129615390	rs10804591	A	1 x 10-10	0.7926	0.0349	PLXND1, TMCC1	Waist-hip ratio	GCST004064	25673412	Shungin D
10	3	12447843	rs17819328	T	2 x 10-12	0.568	-0.0321	TSEN2, PPARG	Waist-hip ratio	GCST004064	25673412	Shungin D
11	3	157079820	rs17451107	T	3 x 10-11	0.6126	0.0232	LINC00880, LEKR1	Waist-hip ratio	GCST004064	25673412	Shungin D
12	3	64715470	rs9860730	A	4 x 10-18	0.7028	0.0419	ADAMTS9-AS2	Waist-hip ratio	GCST004064	25673412	Shungin D
13	5	119393591	rs1045241	T	3 x 10-8	0.2864	-0.027	TNFAIP8	Waist-hip ratio	GCST004064	25673412	Shungin D
14	5	56510924	rs459193	A	6 x 10-12	0.2644	0.0263	C5orf67, RPL26P19	Waist-hip ratio	GCST004064	25673412	Shungin D
15	6	50861758	rs4715208	A	1 x 10-8	0.2598	-0.0313	RPS17P5, FTH1P5	Waist-hip ratio	GCST004064	25673412	Shungin D
16	6	43796814	rs1358980	T	2 x 10-24	0.4699	0.0486	LINC02537, VEGFA	Waist-hip ratio	GCST004064	25673412	Shungin D
17	6	127131494	rs9491696	C	5 x 10-30	0.5184	-0.0379	RSPO3	Waist-hip ratio	GCST004064	25673412	Shungin D
18	6	6742916	rs1294421	T	7 x 10-14	0.3801	-0.0255	BTF3P7, LY86	Waist-hip ratio	GCST004064	25673412	Shungin D
19	7	25818994	rs10245353	A	2 x 10-10	0.1995	0.0271	'-	Waist-hip ratio	GCST004064	25673412	Shungin D
20	8	71580003	rs12549058	T	3 x 10-10	0.9162	-0.0402	EYA1	Waist-hip ratio	GCST004064	25673412	Shungin D
21	8	23709950	rs11989744	T	5 x 10-9	0.24	-0.0355	NKX2-6	Waist-hip ratio	GCST004064	25673412	Shungin D
22	9	93996060	rs2398893	A	4 x 10-8	0.71	0.02	BARX1-DT, PTPDC1	Waist-hip ratio	GCST004064	25673412	Shungin D
23	11	99351618	rs1394461	C	4 x 10-8	0.2513	0.0347	CNTN5	Waist-hip ratio	GCST004064	25673412	Shungin D
24	11	8636938	rs4929927	A	8 x 10-9	0.3536	-0.0198	TRIM66	Waist-hip ratio	GCST004064	25673412	Shungin D
25	12	124020897	rs863750	T	1 x 10-9	0.5932	0.0274	RFLNA	Waist-hip ratio	GCST004064	25673412	Shungin D
26	12	53948900	rs1443512	A	2 x 10-13	0.2351	0.0375	HOXC12, HOXC13	Waist-hip ratio	GCST004064	25673412	Shungin D
27	12	26334350	rs11048470	T	6 x 10-12	0.2772	0.0253	SSPN, ITPR2	Waist-hip ratio	GCST004064	25673412	Shungin D
28	13	93180626	rs319564	T	2 x 10-8	0.5496	-0.0274	GPC6	Waist-hip ratio	GCST004064	25673412	Shungin D
29	14	79473650	rs17109256	A	3 x 10-8	0.2193	0.0227	NRXN3	Waist-hip ratio	GCST004064	25673412	Shungin D
30	15	66740813	rs1440372	T	8 x 10-9	0.2903	-0.0213	SMAD6	Waist-hip ratio	GCST004064	25673412	Shungin D
31	16	53775335	rs1121980	A	1 x 10-38	0.4328	0.0432	FTO	Waist-hip ratio	GCST004064	25673412	Shungin D
32	17	21380911	rs4640244	A	3 x 10-8	0.6038	-0.0207	KCNJ12	Waist-hip ratio	GCST004064	25673412	Shungin D
33	17	17516885	rs4646404	A	3 x 10-9	0.3391	-0.0304	PEMT	Waist-hip ratio	GCST004064	25673412	Shungin D
34	18	60208994	rs11663816	T	3 x 10-11	0.7348	-0.025	RNU4-17P	Waist-hip ratio	GCST004064	25673412	Shungin D
35	19	33402102	rs3786897	A	4 x 10-11	0.5825	-0.0223	PEPD	Waist-hip ratio	GCST004064	25673412	Shungin D
36	19	45698914	rs2287019	T	4 x 10-9	0.1977	-0.0263	QPCTL	Waist-hip ratio	GCST004064	25673412	Shungin D
37	19	44892362	rs2075650	A	6 x 10-9	0.8482	0.0286	TOMM40	Waist-hip ratio	GCST004064	25673412	Shungin D
38	20	52365406	rs16996700	T	2 x 10-8	0.7297	0.0209	LINC01524	Waist-hip ratio	GCST004064	25673412	Shungin D
39	22	29054935	rs2179129	A	1 x 10-9	0.5899	0.0207	ZNRF3	Waist-hip ratio	GCST004064	25673412	Shungin D
Nr.: Number, RAF: Risk Alles Frequency, chr: Chromosones
Shungin et al., 2015: New genetic loci link adipose and insulin biology to body fat distribution.

## Sheet: HDL
Data S4: GWAS Summary Statistic for High Density Lipoprotein (HDL).
Nr.	Chr	Position	Variant	Risk allele	RAF	P-value	Beta	Mapped gene	Reported trait	Study accession	PubMed ID	First Author
1	1	230171476	rs4846923	G	0.71	1 x 10-16	0.055	GALNT2	HDL cholesterol	GCST002899	25961943	Surakka I
2	1	39085816	rs72634501	T	0.77	8 x 10-10	0.044	MACF1	HDL cholesterol	GCST002899	25961943	Surakka I
3	2	226298926	rs2713536	C	0.38	3 x 10-10	0.038	HDAC4	HDL cholesterol	GCST002899	25961943	Surakka I
4	3	11371130	rs7635838	T	0.39	2 x 10-9	0.037	ATG7	HDL cholesterol	GCST002899	25961943	Surakka I
5	3	136329135	rs483465	A	0.21	4 x 10-10	0.045	PCCB	HDL cholesterol	GCST002899	25961943	Surakka I
6	4	99302913	rs13132430	A	0.01	1 x 10-8	0.17	ADH1B, ADH1A	HDL cholesterol	GCST002899	25961943	Surakka I
7	4	102276925	rs13135092	A	0.97	3 x 10-13	0.129	SLC39A8	HDL cholesterol	GCST002899	25961943	Surakka I
8	9	104899461	rs2740488	A	0.76	2 x 10-34	0.086	ABCA1	HDL cholesterol	GCST002899	25961943	Surakka I
9	9	15294598	rs540885	A	0.87	5 x 10-10	0.055	TTC39B	HDL cholesterol	GCST002899	25961943	Surakka I
10	11	47224846	rs7395581	G	0.35	2 x 10-21	0.059	DDB2	HDL cholesterol	GCST002899	25961943	Surakka I
11	12	124779741	rs838886	T	0.35	2 x 10-18	0.058	SCARB1	HDL cholesterol	GCST002899	25961943	Surakka I
12	15	58387979	rs261291	C	0.37	6 x 10-87	0.122	ALDH1A2	HDL cholesterol	GCST002899	25961943	Surakka I
13	16	81500184	rs56823429	A	0.71	2 x 10-8	0.037	CMIP	HDL cholesterol	GCST002899	25961943	Surakka I
14	16	56960616	rs17231506	T	0.31	7 x 10-316	0.243	CETP, HERPUD1	HDL cholesterol	GCST002899	25961943	Surakka I
15	16	67777687	rs73591976	A	0.12	9 x 10-26	0.096	RANBP10	HDL cholesterol	GCST002899	25961943	Surakka I
16	17	78386710	rs12948394	C	0.55	4 x 10-8	0.034	PGS1	HDL cholesterol	GCST002899	25961943	Surakka I
17	18	49631816	rs10438978	C	0.81	8 x 10-36	0.095	LIPG, SMUG1P1	HDL cholesterol	GCST002899	25961943	Surakka I
18	19	54304302	rs759819	C	0.33	6 x 10-13	0.046	MIR4752, LILRA5	HDL cholesterol	GCST002899	25961943	Surakka I
19	20	44413724	rs1800961	C	0.96	5 x 10-20	0.149	HNF4A	HDL cholesterol	GCST002899	25961943	Surakka I
Nr.: Number, RAF: Risk Alles Frequency, chr: Chromosones
Surakka et al., 2015: The impact of low-frequency and rare variants on lipid levels.

## Sheet: LDL
Data S5: GWAS Summary Statistic for Low Density Lipoprotein (LDL).
Nr	Chr	Position	Variant	Risk allele	RAF	P-value	Beta	Mapped gene	Reported trait	Study accession	PubMed ID	First Author
1	1	26958422	rs79598313	T	0.6	7 x 10-10	0.12	KDF1	LDL cholesterol	GCST002898	25961943	Surakka I
2	1	55039974	rs11591147	G	0.3	2 x 10-92	0.528	PCSK9	LDL cholesterol	GCST002898	25961943	Surakka I
3	1	109275908	rs646776	T	0.75	2 x 10-91	0.146	CELSR2, PSRC1	LDL cholesterol	GCST002898	25961943	Surakka I
4	1	92502755	rs11164654	C	0.54	2 x 10-8	0.041	EVI5, GFI1	LDL cholesterol	GCST002898	25961943	Surakka I
5	2	202943809	rs140244541	G	0.27	6 x 10-9	0.05	CARF, WDR12	LDL cholesterol	GCST002898	25961943	Surakka I
6	2	21063185	rs515135	C	0.83	2 x 10-63	0.135	APOB, TDRD15	LDL cholesterol	GCST002898	25961943	Surakka I
7	2	43852171	rs72875462	C	0.78	2 x 10-35	0.148	ABCG8	LDL cholesterol	GCST002898	25961943	Surakka I
8	3	12282731	rs2920503	T	0.37	3 x 10-10	0.041	GSTM5P1, PPARG	LDL cholesterol	GCST002898	25961943	Surakka I
9	5	75343434	rs3843482	G	0.26	2 x 10-45	0.087	HMGCR	LDL cholesterol	GCST002898	25961943	Surakka I
10	6	32490183	rs114067101	G	0.67	8 x 10-13	0.091	HLA-DRB9, HLA-DRB5	LDL cholesterol	GCST002898	25961943	Surakka I
11	6	160690668	rs186696265	T	0.01	4 x 10-14	0.262	PLG, LPA	LDL cholesterol	GCST002898	25961943	Surakka I
12	6	16127176	rs3757354	C	0.38	2 x 10-9	0.043	MDH1P2, MYLIP	LDL cholesterol	GCST002898	25961943	Surakka I
13	7	44541277	rs41279633	T	0.01	1 x 10-10	0.054	NPC1L1	LDL cholesterol	GCST002898	25961943	Surakka I
14	8	125494452	rs112875651	G	0.86	4 x 10-26	0.066	LINC00861, TRIB1	LDL cholesterol	GCST002898	25961943	Surakka I
15	8	9323885	rs2169387	G	0.64	3 x 10-16	0.083	RNU6-526P, RNU6-1151P	LDL cholesterol	GCST002898	25961943	Surakka I
16	8	58479765	rs9297994	G	0.02	2 x 10-11	0.042	CYP7A1, UBXN2B	LDL cholesterol	GCST002898	25961943	Surakka I
17	8	143989244	rs11784833	C	0.13	2 x 10-10	0.042	PARP10	LDL cholesterol	GCST002898	25961943	Surakka I
18	9	133271182	rs550057	T	0.09	6 x 10-20	0.063	ABO	LDL cholesterol	GCST002898	25961943	Surakka I
19	11	126375060	rs4307732	A	0.69	3 x 10-12	0.067	ST3GAL4	LDL cholesterol	GCST002898	25961943	Surakka I
20	11	61806212	rs174551	T	0.21	2 x 10-27	0.067	FADS1, FADS2	LDL cholesterol	GCST002898	25961943	Surakka I
21	12	121005313	rs1169314	G	0.18	2 x 10-8	0.037	C12orf43	LDL cholesterol	GCST002898	25961943	Surakka I
22	14	24402720	rs11621792	T	0.11	2 x 10-8	0.037	NYNRIN	LDL cholesterol	GCST002898	25961943	Surakka I
23	16	56956804	rs247617	C	0.5	2 x 10-24	0.069	CETP, HERPUD1	LDL cholesterol	GCST002898	25961943	Surakka I
24	16	72018449	rs11648003	G	0.22	2 x 10-20	0.067	DHODH	LDL cholesterol	GCST002898	25961943	Surakka I
25	17	7176997	rs55714927	C	0.93	9 x 10-12	0.058	ASGR1	LDL cholesterol	GCST002898	25961943	Surakka I
26	17	47347749	rs7206971	A	0.04	4 x 10-10	0.038	EFCAB13	LDL cholesterol	GCST002898	25961943	Surakka I
27	17	69085137	rs77542162	G	0.51	2 x 10-18	0.22	ABCA6	LDL cholesterol	GCST002898	25961943	Surakka I
28	19	11078223	rs112374545	C	0.89	7 x 10-142	0.25	SMARCA4	LDL cholesterol	GCST002898	25961943	Surakka I
29	19	44909976	rs1065853	G	0.22	5 x 10-324	0.603	APOE, APOC1	LDL cholesterol	GCST002898	25961943	Surakka I
30	20	17863324	rs2618568	C	0.79	7 x 10-15	0.049	RNU6-192P	LDL cholesterol	GCST002898	25961943	Surakka I
Nr.: Number, RAF: Risk Alles Frequency, chr: Chromosones
Surakka et al., 2015: The impact of low-frequency and rare variants on lipid levels.

## Sheet: TC
Data S6: GWAS Summary Statistic for Total Cholesterol (TC).
Nr.	Chr	Position	Variant	Risk allele	RAF	P-value	Beta	Mapped gene	Reported trait	Study accession	PubMed ID	First Author
1	1	92502755	rs11164654	C	0.6	1 x 10-9	0.044	EVI5, GFI1	Cholesterol, total	GCST002896	25961943	Surakka I
2	1	234717521	rs557933	C	0.36	2 x 10-16	0.049	LINC01132, LINC00184	Cholesterol, total	GCST002896	25961943	Surakka I
3	1	62583880	rs11207995	A	0.63	2 x 10-34	0.076	DOCK7	Cholesterol, total	GCST002896	25961943	Surakka I
4	1	109275908	rs646776	T	0.86	2 x 10-64	0.12	CELSR2, PSRC1	Cholesterol, total	GCST002896	25961943	Surakka I
5	1	220801995	rs1874124	C	0.92	5 x 10-10	0.054	MTARC1	Cholesterol, total	GCST002896	25961943	Surakka I
6	2	27508073	rs1260326	T	0.3	3 x 10-13	0.045	GCKR	Cholesterol, total	GCST002896	25961943	Surakka I
7	2	135765371	rs28453840	G	0.21	3 x 10-9	0.046	UBXN4	Cholesterol, total	GCST002896	25961943	Surakka I
8	2	21009932	rs1041968	A	0.31	5 x 10-54	0.095	APOB	Cholesterol, total	GCST002896	25961943	Surakka I
9	2	202811382	rs115400054	C	0.89	5 x 10-9	0.054	ICA1L	Cholesterol, total	GCST002896	25961943	Surakka I
10	2	43848344	rs76866386	T	0.38	6 x 10-33	0.139	ABCG8	Cholesterol, total	GCST002896	25961943	Surakka I
11	3	12408594	rs1699337	G	0.01	9 x 10-12	0.043	PPARG	Cholesterol, total	GCST002896	25961943	Surakka I
12	4	3450618	rs59950280	A	0.38	1 x 10-10	0.044	DOK7, HGFAC	Cholesterol, total	GCST002896	25961943	Surakka I
13	6	32490183	rs114067101	G	0.79	1 x 10-16	0.102	HLA-DRB9, HLA-DRB5	Cholesterol, total	GCST002896	25961943	Surakka I
14	6	160122116	rs12208357	T	0.16	9 x 10-14	0.092	SLC22A1	Cholesterol, total	GCST002896	25961943	Surakka I
15	8	9325848	rs9987289	G	0.67	1 x 10-21	0.097	RNU6-526P, RNU6-1151P	Cholesterol, total	GCST002896	25961943	Surakka I
16	8	125494452	rs112875651	G	0.89	1 x 10-38	0.08	LINC00861, TRIB1	Cholesterol, total	GCST002896	25961943	Surakka I
17	8	58480714	rs4738684	A	0.99	3 x 10-11	0.041	CYP7A1, UBXN2B	Cholesterol, total	GCST002896	25961943	Surakka I
18	9	133273983	rs507666	A	0.65	2 x 10-18	0.067	ABO	Cholesterol, total	GCST002896	25961943	Surakka I
19	9	104899461	rs2740488	A	0.65	2 x 10-22	0.067	ABCA1	Cholesterol, total	GCST002896	25961943	Surakka I
20	10	45512085	rs11239544	T	0.76	3 x 10-8	0.037	MARCHF8	Cholesterol, total	GCST002896	25961943	Surakka I
21	10	112153464	rs2297991	T	0.02	8 x 10-10	0.042	GPAM	Cholesterol, total	GCST002896	25961943	Surakka I
22	11	126375060	rs4307732	A	0.11	3 x 10-9	0.056	ST3GAL4	Cholesterol, total	GCST002896	25961943	Surakka I
23	11	122655893	rs7128198	T	0.54	4 x 10-9	0.036	UBASH3B	Cholesterol, total	GCST002896	25961943	Surakka I
24	11	61811991	rs174554	A	0.5	5 x 10-24	0.062	FADS2, FADS1	Cholesterol, total	GCST002896	25961943	Surakka I
25	12	121012362	rs2264750	T	0.93	7 x 10-11	0.042	C12orf43	Cholesterol, total	GCST002896	25961943	Surakka I
26	15	58379566	rs1601935	G	0.13	8 x 10-21	0.059	ALDH1A2	Cholesterol, total	GCST002896	25961943	Surakka I
27	16	72018449	rs11648003	G	0.28	3 x 10-23	0.07	DHODH	Cholesterol, total	GCST002896	25961943	Surakka I
28	17	69085137	rs77542162	G	0.22	2 x 10-13	0.179	ABCA6	Cholesterol, total	GCST002896	25961943	Surakka I
29	17	47347749	rs7206971	A	0.21	4 x 10-13	0.043	EFCAB13	Cholesterol, total	GCST002896	25961943	Surakka I
30	17	7176997	rs55714927	C	0.93	7 x 10-12	0.057	ASGR1	Cholesterol, total	GCST002896	25961943	Surakka I
31	18	49579658	rs149615216	T	0.48	1 x 10-12	0.229	LIPG	Cholesterol, total	GCST002896	25961943	Surakka I
32	19	11078223	rs112374545	C	0.09	2 x 10-113	0.217	SMARCA4	Cholesterol, total	GCST002896	25961943	Surakka I
33	19	44908822	rs7412	C	0.9	8 x 10-239	0.413	APOE	Cholesterol, total	GCST002896	25961943	Surakka I
34	19	19268740	rs58542926	C	0.01	8 x 10-29	0.122	TM6SF2	Cholesterol, total	GCST002896	25961943	Surakka I
35	20	35537447	rs6579245	C	0.27	1 x 10-8	0.054	C20orf173, ERGIC3	Cholesterol, total	GCST002896	25961943	Surakka I
36	20	17863324	rs2618568	C	0.88	2 x 10-12	0.044	RNU6-192P	Cholesterol, total	GCST002896	25961943	Surakka I
Nr.: Number, RAF: Risk Alles Frequency, chr: Chromosones
Surakka et al., 2015: The impact of low-frequency and rare variants on lipid levels.

## Sheet: Triglycerides
Data S7: GWAS Summary Statistic for Triglycerides (Tgl).
Nr.	Chr	Position	Variant	Risk allele	RAF	P-value	Beta	Mapped gene	Reported trait	Study accession	PubMed ID	First Author
1	1	230169168	rs10864728	A	0.63	5 x 10-16	0.052	GALNT2	Triglycerides	GCST002897	25961943	Surakka I
2	1	62458777	rs9988450	C	0.24	6 x 10-34	0.077	DOCK7	Triglycerides	GCST002897	25961943	Surakka I
3	2	20998163	rs4665710	C	0.89	1 x 10-31	0.082	APOB, LINC02850	Triglycerides	GCST002897	25961943	Surakka I
4	2	27508073	rs1260326	T	0.2	5 x 10-88	0.123	GCKR	Triglycerides	GCST002897	25961943	Surakka I
5	3	136079816	rs34894639	C	0.87	8 x 10-9	0.042	PPP2R3A	Triglycerides	GCST002897	25961943	Surakka I
6	4	3450618	rs59950280	A	0.21	1 x 10-10	0.044	DOK7, HGFAC	Triglycerides	GCST002897	25961943	Surakka I
7	4	87097839	rs2035403	G	0.35	2 x 10-10	0.039	AFF1	Triglycerides	GCST002897	25961943	Surakka I
8	6	43796814	rs1358980	T	0.44	4 x 10-9	0.039	VEGFA, LINC02537	Triglycerides	GCST002897	25961943	Surakka I
9	6	32243022	rs419132	G	0.39	5 x 10-12	0.056	NOTCH4, TSBP1-AS1	Triglycerides	GCST002897	25961943	Surakka I
10	6	139514361	rs17585887	T	0.92	7 x 10-11	0.039	LINC01625, ATP5PBP6	Triglycerides	GCST002897	25961943	Surakka I
11	6	160649958	rs7759633	G	0.13	9 x 10-9	0.051	LPA	Triglycerides	GCST002897	25961943	Surakka I
12	7	73584775	rs9638182	T	0.68	1 x 10-40	0.1	TBL2, MLXIPL	Triglycerides	GCST002897	25961943	Surakka I
13	8	20054859	rs115849089	G	0.81	9 x 10-84	0.186	RPL30P9, LPL	Triglycerides	GCST002897	25961943	Surakka I
14	10	63174788	rs10822145	C	0.76	7 x 10-11	0.038	JMJD1C	Triglycerides	GCST002897	25961943	Surakka I
15	11	61776489	rs174529	C	0.39	4 x 10-20	0.056	TMEM258, MYRF	Triglycerides	GCST002897	25961943	Surakka I
16	12	57445390	rs61352607	G	0.47	1 x 10-8	0.038	INHBC	Triglycerides	GCST002897	25961943	Surakka I
17	15	58431227	rs1077835	G	0.54	2 x 10-14	0.059	ALDH1A2, LIPC	Triglycerides	GCST002897	25961943	Surakka I
18	15	43974532	rs138570705	A	0.36	3 x 10-8	0.115	FRMD5	Triglycerides	GCST002897	25961943	Surakka I
19	15	42945216	rs62020698	T	0.02	4 x 10-10	0.091	UBR1	Triglycerides	GCST002897	25961943	Surakka I
20	16	56959974	rs821840	A	0.01	2 x 10-11	0.045	HERPUD1, CETP	Triglycerides	GCST002897	25961943	Surakka I
21	19	19268740	rs58542926	C	0.5	2 x 10-25	0.116	TM6SF2	Triglycerides	GCST002897	25961943	Surakka I
22	19	8364439	rs116843064	G	0.65	4 x 10-15	0.183	ANGPTL4	Triglycerides	GCST002897	25961943	Surakka I
23	19	44913484	rs438811	T	0.7	9 x 10-37	0.096	APOC1, APOE	Triglycerides	GCST002897	25961943	Surakka I
24	20	35539003	rs6120974	T	0.39	2 x 10-8	0.055	ERGIC3, C20orf173	Triglycerides	GCST002897	25961943	Surakka I
25	20	45923216	rs6073958	C	0.03	9 x 10-21	0.068	PLTP, PCIF1	Triglycerides	GCST002897	25961943	Surakka I
Nr.: Number, RAF: Risk Alles Frequency, chr: Chromosones
Surakka et al., 2015: The impact of low-frequency and rare variants on lipid levels.

## Sheet: Smoking_Heaviness
Data S8: GWAS Summary Statistic for Smoking Heaviness(CPD).
Nr.	Chr	Position	Variant	Risk Allele	P-value	RAF	Beta	Mapped gene	Reported trait	Study accession	PubMed ID	First Author
1	1	35126025	rs11264100	G	2 x 10-9	0.876	-0.0221659	EFCAB14P1, SFPQ	cigarettes smoked per day	GCST007459	30643251	Liu M
2	1	176024684	rs34973462	T	6 x 10-9	0.334	0.0150729	COP1	cigarettes smoked per day	GCST007459	30643251	Liu M
3	2	60491212	rs7599488	T	9 x 10-9	0.437	0.0141213	BCL11A	cigarettes smoked per day	GCST007459	30643251	Liu M
4	2	147615152	rs10204824	G	1 x 10-12	0.639	-0.0179777	RNA5SP106	cigarettes smoked per day	GCST007459	30643251	Liu M
5	3	16831428	rs2084533	T	7 x 10-10	0.321	0.0161176	PLCL2	cigarettes smoked per day	GCST007459	30643251	Liu M
6	3	48898150	rs7431710	A	1 x 10-12	0.654	-0.0182898	SLC25A20	cigarettes smoked per day	GCST007459	30643251	Liu M
7	3	50383650	rs2236951	C	2 x 10-8	0.2	-0.0171906	CACNA2D2	cigarettes smoked per day	GCST007459	30643251	Liu M
8	3	136505855	rs699165	G	8 x 10-9	0.745	0.0161187	STAG1	cigarettes smoked per day	GCST007459	30643251	Liu M
9	3	158366129	rs28813180	A	2 x 10-10	0.498	-0.0154959	RSRC1	cigarettes smoked per day	GCST007459	30643251	Liu M
10	4	3004316	rs1024323	T	9 x 10-9	0.382	-0.0144159	GRK4	cigarettes smoked per day	GCST007459	30643251	Liu M
11	4	66220570	rs11940255	A	2 x 10-10	0.717	-0.0171575	MIR1269A	cigarettes smoked per day	GCST007459	30643251	Liu M
12	4	67115112	rs10454798	T	2 x 10-8	0.253	0.015842	'-	cigarettes smoked per day	GCST007459	30643251	Liu M
13	6	26183874	rs7766641	A	3 x 10-10	0.272	-0.0172842	H2BC6	cigarettes smoked per day	GCST007459	30643251	Liu M
14	7	32294030	rs215600	A	4 x 10-21	0.645	-0.0240025	PDE1C	cigarettes smoked per day	GCST007459	30643251	Liu M
15	7	50300013	rs62447179	A	1 x 10-8	0.298	-0.0152678	IKZF1	cigarettes smoked per day	GCST007459	30643251	Liu M
16	8	27560523	rs2741351	C	9 x 10-9	0.826	0.0184758	GULOP	cigarettes smoked per day	GCST007459	30643251	Liu M
17	8	27584610	rs73229090	A	1 x 10-11	0.112	0.0262114	GULOP	cigarettes smoked per day	GCST007459	30643251	Liu M
18	8	42586875	rs13253502	A	2 x 10-8	0.407	-0.0138423	SMIM19	cigarettes smoked per day	GCST007459	30643251	Liu M
19	8	42722916	rs4236926	G	8 x 10-33	0.766	0.0342671	CHRNB3	cigarettes smoked per day	GCST007459	30643251	Liu M
20	8	63691660	rs790564	C	1 x 10-10	0.729	-0.0176241	LINC01414	cigarettes smoked per day	GCST007459	30643251	Liu M
21	9	133603579	rs75596189	T	2 x 10-20	0.112	0.0358005	FAM163B	cigarettes smoked per day	GCST007459	30643251	Liu M
22	9	133637247	rs3025383	C	1 x 10-23	0.187	-0.0313798	DBH	cigarettes smoked per day	GCST007459	30643251	Liu M
23	11	16355498	rs7951365	C	2 x 10-11	0.31	0.0177564	SOX6	cigarettes smoked per day	GCST007459	30643251	Liu M
24	11	113565350	rs7125588	G	7 x 10-12	0.429	-0.0168997	DRD2, TMPRSS5	cigarettes smoked per day	GCST007459	30643251	Liu M
25	14	103718400	rs11846838	A	5 x 10-9	0.327	0.015177	ZFYVE21	cigarettes smoked per day	GCST007459	30643251	Liu M
26	15	56849033	rs1115019	C	2 x 10-9	0.79	-0.0178594	TCF12	cigarettes smoked per day	GCST007459	30643251	Liu M
27	15	58862851	rs632811	G	2 x 10-10	0.33	-0.0177506	ZNF444P1, MINDY2	cigarettes smoked per day	GCST007459	30643251	Liu M
28	15	78618839	rs8040868	C	2 x 10-10	0.4	0.016012	CHRNA3	cigarettes smoked per day	GCST007459	30643251	Liu M
29	15	89400370	rs182317	T	1 x 10-9	0.355	-0.0155878	RHCG, MIR9-3HG	cigarettes smoked per day	GCST007459	30643251	Liu M
30	16	52059637	rs1592485	A	1 x 10-10	0.611	-0.0161532	C16orf97	cigarettes smoked per day	GCST007459	30643251	Liu M
31	16	89690065	rs258321	G	2 x 10-10	0.429	0.0157962	CDK10	cigarettes smoked per day	GCST007459	30643251	Liu M
32	18	55584494	rs4144686	A	1 x 10-8	0.167	-0.0185513	TCF4	cigarettes smoked per day	GCST007459	30643251	Liu M
33	18	64457828	rs4485470	A	7 x 10-10	0.592	-0.0152706	LINC01924	cigarettes smoked per day	GCST007459	30643251	Liu M
34	19	40848591	rs8192726	A	8 x 10-16	0.0679	-0.0393437	CYP2A6	cigarettes smoked per day	GCST007459	30643251	Liu M
35	19	40865575	rs117824460	G	8 x 10-35	0.026	-0.0952598	CYP2A6, CYP2A7	cigarettes smoked per day	GCST007459	30643251	Liu M
36	20	11882852	rs6078373	A	9 x 10-11	0.402	0.0160731	BTBD3, LINC00687	cigarettes smoked per day	GCST007459	30643251	Liu M
37	20	63355597	rs2273500	C	3 x 10-26	0.147	0.0363857	CHRNA4	cigarettes smoked per day	GCST007459	30643251	Liu M
38	21	39148857	rs7281463	C	3 x 10-8	0.413	0.013678	RPL23AP12, PCBP2P1	cigarettes smoked per day	GCST007459	30643251	Liu M
Nr.: Number, RAF: Risk Alles Frequency, chr: Chromosones
Liu et al. 2019:Association studies of up to 1.2 million individuals yield new insights into the genetic etiology of tobacco and alcohol use.

## Sheet: Smoking_Cessation
Data S9: GWAS Summary Statistic for Smoking Cessation (SC).
Nr.	Chr	Position	Variant	Risk Alles	P-value	RAF	Beta	Mapped gene	Reported trait	Study accession	PubMed ID	First Author
1	3	49173299	rs7617480	C	2 x 10-12	0.773	-0.0328708	KLHDC8B	Smoking cessation	GCST007460	30643251	Liu M
2	6	396321	rs12203592	T	1 x 10-8	0.176	-0.0292093	IRF4	Smoking cessation	GCST007460	30643251	Liu M
3	6	35090340	rs707968	G	3 x 10-8	0.681	0.0232707	ANKS1A	Smoking cessation	GCST007460	30643251	Liu M
4	7	32275078	rs7778443	C	1 x 10-8	0.618	-0.022999	PDE1C	Smoking cessation	GCST007460	30643251	Liu M
5	9	133608450	rs10821523	C	2 x 10-11	0.535529	0.0261566	FAM163B	Smoking cessation	GCST007460	30643251	Liu M
6	9	133596729	rs9409844	A	4 x 10-10	0.04523	-0.0585613	FAM163B	Smoking cessation	GCST007460	30643251	Liu M
7	9	133644153	rs1611124	T	5 x 10-9	0.067749	-0.0453376	DBH	Smoking cessation	GCST007460	30643251	Liu M
8	9	125154978	rs12378015	A	8 x 10-11	0.3	-0.0276596	PPP6C	Smoking cessation	GCST007460	30643251	Liu M
9	15	76337268	rs3866543	G	1 x 10-8	0.523	0.0222019	ISL2	Smoking cessation	GCST007460	30643251	Liu M
10	15	47355558	rs591143	T	1 x 10-9	0.592	-0.0243296	SEMA6D	Smoking cessation	GCST007460	30643251	Liu M
11	15	78591471	rs518425	G	2 x 10-12	0.285	-0.0305027	CHRNA5	Smoking cessation	GCST007460	30643251	Liu M
12	19	40865575	rs117824460	G	1 x 10-12	0.0265	0.0864992	CYP2A6, CYP2A7	Smoking cessation	GCST007460	30643251	Liu M
13	19	40847202	rs56113850	C	2 x 10-48	0.567	-0.0576063	CYP2A6	Smoking cessation	GCST007460	30643251	Liu M
14	19	40836937	rs145580088	G	9 x 10-13	0.024	0.0909551	CYP2F2P, CYP2A6	Smoking cessation	GCST007460	30643251	Liu M
15	20	63352965	rs6011779	T	1 x 10-23	0.806	-0.050022	CHRNA4	Smoking cessation	GCST007460	30643251	Liu M
16	22	41458442	rs9607805	T	1 x 10-11	0.725	0.0295408	ACO2	Smoking cessation	GCST007460	30643251	Liu M
Nr.: Number, RAF: Risk Alles Frequency, chr: Chromosones
Liu et al. 2019:Association studies of up to 1.2 million individuals yield new insights into the genetic etiology of tobacco and alcohol use.

[truncated: 1 more sheets: Smoking_Initiation]
